# Supplementary material for: Cognition and Synaptic-Plasticity Related Changes in Aged Rats Supplemented with 8- and 10-Carbon Medium Chain Triglycerides
Source: PLoS One. 2016 Aug 12;11(8):e0160159. doi: 10.1371/journal.pone.0160159 (PMC4982641; doi:10.1371/journal.pone.0160159)
Supplement: S2 Data — (XLS) [file pone.0160159.s002.xls]

## Sheet: Sheet1
					baseline social recognition						novel object 1st sess			nov ob 2nd ses					post-dose soc recognition
new ID	N° animal (old ID)	weight	Age		j1sess1base	j1sess2base	jnewsess2base	jnew/(jnewsess2+j1sess2)base	fight (1st sess)	fight(2nd sess)	latencytouch_ob1	durationob1_touch	duration_ob2	obnew	ob1	obnew/(obnew+ob1)	lat. obold	lat obnew	j1sess1post	jsess2newpost	j1sess2post	jnew/(jnew+j1)	jnew fight	j1 fight			latency	ob1	tot ob	obnew	obold	nov/(tot time)	lat. obold	lat obnew	j1	jnew	j1-2	jnew/(jnew+j1)	jnew fight	j1 fight
a1	2	564.52	21 mois		68	34	24	0.413793			50	9	21	5	20	0.2			56	9	14	0.391304				con	32.4545	21.1818	32.1818	13.7273	10.9091	0.530691	36.4	31.2	64.8182	31.6364	29.7273	0.506292
a2	17	633.10	20 mois		60	61	70	0.534351		1	33	36	15	20	33	0.377358			58	65	51	0.560345				c10	19.4444	18.7778	29.7778	19.5556	12.3333	0.689249	49.5	25.25	82.6667	52.7778	27.1111	0.66397
a3	11	560.49	20 mois		112	44	61	0.580952			25	25	8	15	22	0.405405			20	5	4	0.555556				c8	78.1111	24.9	36.9	13.5	8.9	0.6403	43.2	37.9	69.1	30.7	18.4	0.62159
a4	31	622.78	20 mois		89	21	59	0.7375			35	18	15	11	8	0.578947			70	50	25	0.666667
a5	22	548.50	20 mois		78	33	37	0.528571	1		25	24	12	9	6	0.6			82	41	54	0.431579
a6	32	536.81	20 mois		55	21	34	0.618182			35	29	6	3	5	0.375			68	28	37	0.430769														con	C10	C8
a7	16	619.59	20 mois		68	29	38	0.567164	1		4	31	6	16	1	0.941176	7	5	53	39	18	0.684211	1	2			latency	se							plasma BHB	0.0624	0.296143	0.2007
a8	10	501.40	20 mois		78	25	71	0.739583			30	8	22	12	8	0.6	5	30	79	30	20	0.6				con	32.4545	5.06209							soc rec index	0.506292	0.66397	0.62159
a9	3	616.25	20 mois		87	21	16	0.432432		2																c10	19.4444	5.67918
a10	11	527.26	21 mois		72	76	55	0.419847			50	26	1	1	5	0.166667	115	50	62	11	33	0.25				c8	78.1	11.868
a11	29	578.68	20 mois		66	29	45	0.608108		2	60	5	25	17	8	0.68	45	15	41	34	30	0.53125	1
a12	24	628.80	20 mois		60	5	34	0.871795			10	22	0	42	4	0.913043	10	56	124	36	41	0.467532	1	1
c1	1	548.94	21 mois		90	67	43	0.390909											136	63	35	0.642857
c2	20	609.15	20 mois		52	36	26	0.419355			9	18	15	26	4	0.866667	37	20	41	46	28	0.621622
c3	28	565.95	20 mois		50	17	35	0.673077		2	38	10	14	11	9	0.55	93	22	45	40	23	0.634921
c4	3	536.06	21 mois		89	23	19	0.452381			5	3	20	20	10	0.666667	5	61	70	51	14	0.784615
c5	7	598.82	21 mois		96	23	56	0.708861	1	1	20	10	5	14	3	0.823529
c6	1	599.61	20 mois		98	11	21	0.65625		2	5	28	9	11	6	0.647059	210	15	50	28	14	0.666667	1
c7	27	574.66	20 mois		90	22	24	0.521739		2	11	58	0	58	63	0.479339	10	30	55	72	52	0.580645		1
c8	33	621.39	20 mois		84	21	50	0.704225			40	21	9	23	11	0.676471	30	20	119	80	20	0.8		1
c9	19	558.73	20 mois		139	52	63	0.547826
c10	21	561.57	20 mois		43	1	7	0.875			45	8	12	6	1	0.857143	10	25	140	41	24	0.630769	1
c11	14	610.10	20 mois		84	9	29	0.763158	1	1	2	13	18	7	4	0.636364	1	9	88	54	34	0.613636	1	1
c12	18	571.69	20 mois		83	119	38	0.242038	1	1
d1	4	596.88	20 mois		44	26	39	0.6		3	193	10	7	10	4	0.714286	90	30	38	16	9	0.64
d2	9	674.55	21 mois		76	53	21	0.283784			80	23	2	9	6	0.6	40	20	26	17	8	0.68
d3	13	637.44	20 mois		88	29	62	0.681319	1	1	40	10	38	30	4	0.882353	20	10	44	4	4	0.5
d4	25	506.91	20 mois		74	40	50	0.555556			200	22	3	13	5	0.722222	17	27	61	58	46	0.557692
d5	9	548.01	20 mois		84	24	49	0.671233			45	23	11	9	10	0.473684	10	20	90	52	29	0.641975
d6	13	530.89	21 mois		67	15	3	0.166667			30	5	16	1	1	0.5	90	180	20	15	11	0.576923
d7	4	692.28	21 mois		64	27	49	0.644737
d8	12	496.95	20 mois		47	42	33	0.44
d9	15	509.28	20 mois		77	24	66	0.733333	1	1	30	8	19	24	11	0.685714	55	30	74	14	10	0.583333
d10	26	470.98	20 mois		102	27	44	0.619718		1	,8	21	28	17	4	0.809524	15	2	83	40	8	0.833333
d11	5	737.48	21 mois		95	22	49	0.690141			22	92	0	3	43	0.0652174	20	10	123	34	25	0.576271	1	1
d12	14	588.30	21 mois		96	37	66	0.640777			63	35	0	19	1	0.95	75	50	132	57	34	0.626374
